# Supplementary material for: Digital Psychotherapies for Adults Experiencing Depressive Symptoms: Systematic Review and Meta-Analysis
Source: JMIR Ment Health. 2024 Sep 30;11:e55500. doi: 10.2196/55500 (PMC11474132; doi:10.2196/55500)
Supplement: Multimedia Appendix 2 [file mental_v11i1e55500_app2.xlsx]

## Sheet: Demographic
Reference Number	Author and Year	Sibling?	Year	Sample Size	Female	Male	Other	Age mean	Age Min	Age max	Race/ Ethnicity	Clinical Characteristics	Severity	Country	Place of Recruitment	Methodological Approach	Details of Study design
[1]	Ahmedani et al., 2016		2016	87	62	25			18	65+	48 =White, non-Hispanic; 26 =Black, non-Hispanic; 13 = Other	Depression	Mild	USA	Healthcare	Quant non-RCT	pre- / post
[2]	Al-Alawi et al. 2021		2021	46	36	10		28.51			Not reported	Depression	Mild to Moderate	Oman	Online	Quant RCT	Pragmatic
[3]	Alavi et al., 2016		2016	95	52	43			20	40	All of Iranian nationality	Depression	Moderate	Iran	Online	Quant RCT
[4]	Alavi et al., 2023		2023	108	70	38	-	37.48	18	-	Not reported	Depression (MDD)	Moderate to severe	Canada	Healthcare	Quant non-RCT	2-arm Non-randomised control trial
[5]	Amer et al., 2023		2023	5	4	1	-	24.6	21	25	Not reported	Depression & Anxiety	Mild to moderate	Egypt	Educational	Quant Descriptive	Quasi-experimental design
[6]	Andrews et al., 2023 (efficacy of)		2023	103	66	34	Other = 3	34.17	18	-	Non-Aboriginal and Torres Strait Islander: 100 Aboriginal and Torres Strait Islander: 2 Perfer not to disclose: 1	Subthreshold Depression & Anxiety	Mild	Australia	Combination (healthcare & online)	Quant RCT	Adaptive RCT
[7]		Andrews et al., 2023 (video chat)
[9]	Anguera et al., 2016		2016	1098	864	234		32.916	18	76	Non-hispanic white = 61%, Hispanic = 6%, African-American / Black = 11%, Asian = 8%, American Indian / Alaskan Native = 1%, More than one = 11%, Pacific Islander = 1%	Despression	Moderate	USA	Other	Quant RCT	3-arm RCT
[11]		Arean et al., 2016
[8]	Anguera et al., 2017		2017	22	16	6		68			14 White; 3 Black; 3 Asian	Depression (MDD)	Moderate to Severe	USA	Community	Quant RCT	proof of concept RCT
[10]	Araghi et al., 2022		2022	20	11	9	-	44.95	-	-	Not reported	Depression	Mild and above	Azerbaijan	Healthcare	Quant Descriptive	Quasi-experimental
[12]	Baikie et al., 2012		2012	848	721	127		38			Not reported	Anxiety and Mood Disorders (Depression, Bipolar, schizoaffective disorder)	Severe	Australia	Online	Quant RCT
[13]	Banjtes et al., 2021		2021	158	135	23	-	22.4	-	-	Not reported	Depression & Anxiety	Mild to severe	South Africa	Combination (healthcare & education)	Quant Descriptive	Open label Pragmatic trial
[14]	Birney et al., 2016		2016	300	230	69	NR = 1	40.65			Ethnicity = Hispanic / latino = 43, Non-Hispanic / latino = 255. Race = Asian = 9, Hawaiian = 1, African American = 57, Caucasian = 207, Mixed = 18	Depression	Moderate to severe	USA	Healthcare & online	Quant RCT	Pre-post randomised
[15]	Bisby et al., 2023		2023	242	210	31	Other = 1	48.56	18	-	Not reported	Depression & Anxiety	Mild and above	Australia	Combination (education & online)	Quant RCT	3 arm RCT
[16]	Blackwell et al., 2015		2015	150	103	47		65.41			White = 142	Depression	Mild to Moderate	UK	Online & community	Quant RCT	not sure? P93 2 parallel groups (no waitlist control group)
[17]	Boggs et al., 2014		2014	38	27	11		46.89			Asian 1 (2.6%) Black/African American 1 (2.6%) White 34 (89.5%) Other 2 (5.3%)	Depression	Mild to Moderate	USA	Healthcare	Qual
[45]		Felder et al., 2014
[18]	Bowie et al., 2013		2013	33	23	10		45.7			87.85% White	Depression (MDD) with treatment resistance	Severe	Canada	Healthcare	Quant RCT	2-arm RCT
[19]	Bowler et al., 2012		2012	63	43	20		22.7	18	48	Caucasian	Depression	Moderate	UK	Educational	Quant RCT	2 interventions are compared
[20]	Broglia et al., 2019		2019	38	22	16			19	35	Not reported	Depression , Anxiety	Mild to Moderate	UK	Educational	Quant non-RCT	two-arm, parallel nonrandomised design comparing counselling alone (TAU) versus counselling with guided use of a mobile phone wellbeing app (intervention)
[21]	Buntrock et al., 2015		2015	406	300	106		45.04			Caucasian = 339, Afro-American = 1, Latin American = 1, Not reported = 65	Depression	Mild to Moderate	Germany	Online & other	Quant RCT	RCT
[22]	Calkins et al., 2015		2015	48	26	22			18	68	CCT category: 13=caucasian, 5=African American, 5=Asian, 1=other. PVT (control) category: 13=Caucasian, 8=African American, 2=Asian, 1=other.	Depression	Moderate to Severe	USA	Educational & community	Quant RCT	RCT
[23]	Christensen et al., 2013		2013	155	127	28		41.49			Not reported	Depression with Suicide ideation	Severe	Australia	Community	Quant RCT	RCT
[25]	Cluxton-Keller et al., 2019		2019	13	13	0		22.23			92% Caucasian	Peripartum Depression	Mild to Moderate	USA	Community	Quant Descriptive	Descriptive analysis of baseline data
[26]	Collins et al., 2017		2017	79	53	26		35.86	18	66	Not reported	Depression, Anxiety	Moderate	Ireland	Healthcare	Quant non-RCT	Two arms- treatment and waitlist control that were non-randomly assigned and measured pre and post.
[27]	Currie et al., 2010		2010	10	5	5		19.4			White: n= 8, black: n= 1, black and white: n=1, African Canadian: n=1	Depression, Anxiety, Stress	Moderate	Canada	Educational	Qual	Semi-structured interviews and observation
[28]	Danaher et al., 2012		2012	53	53	0		32.73			Australian focus groups: All women were Caucasian Australians from mixed ethnic backgrounds. US focus group: Eight mothers identified themselves as Caucasian, and 1 mother identified herself as African American. Ethnicity not provided for user testers.	Post-Partum Depression	Mild and above	Australia & USA	Healthcare	Mixed methods	Formative evaluation that included focus groups and measures of acceptability.
[29]	Danaher et al., 2013		2013	39	39	0		31.9			Not reported	Post-Partum Depression	Moderate to Severe	Australia & USA	Other	Quant non-RCT	pre-post
[30]	Darnell et al., 2022		2022	5890	4505	1317	Other: 5 Queer: 9 Variant:5 Trans female: 3 Trans male: 7 Missing: 39	-	18	50+	Not reported	Depression	Moderate and above	USA	Online	Quant Descriptive	naturalistic observational study
[31]	de Graaf et al., 2010		2010	303	172	131		44.3	18	65	Not reported	Depression	Mild to Moderate	The Netherlands	Other	Quant RCT	3-arm RCT
[32]		de Graaf et al., 2011
[33]	Dehn et al., 2018		2018	38	19	19		44.89			Not reported	Depression	Severe	Germany	Healthcare	Quant non-RCT	pre-post design
[34]	Dimidjan et al., 2014		2014	200	143	57		49.2			87% White	Depression	Mild to Moderate	USA	Healthcare	Quant non-RCT	quasi-experimental open trial
[35]	Douma et al., 2020		2020	67	66	1		42.5	30	59	IG: 76% Dutch & 24 Non-Dutch / CG: 88% Dutch / 12% Non-Dutch	Psychosocial Group Intervention for parents of children with a chronic condition	N/A	The Netherlands	Healthcare	Quant RCT	parallel multicenter randomized controlled trial comparing an intervention group to a waitlist control group
[37]	Ebert et al., 2018		2018	204	164	40		44.2			Caucasian: 160 (78.4%) / Not reported: 44 (21.6%)	Depression	Moderate to Severe	Germany	Healthcare	Quant RCT	two-armed, pragmatic single-blind randomized controlled clinical trial
[38]	Eichenberg et al., 2018		2018	56	35	21		61.77			Not reported	Depression in older adults	Moderate to Severe	Austia	Online	Mixed methods	Non relevant (e.g. participants only completed a survey)
[39]	Ekberg et al., 2016		2016	176			NR = 176		18	75	Not reported	Depression	Mild and above	UK	Online	Qual	Acceptability and managing expectations - part of a trial but the QNT results reported elsewhere
[40]	El Morr et al., 2020		2020	159	125	32	Gender Fluid = 1, Non-binary = 1	22.55	18	55	32=White; 23=Black; 44=South Asian; 15= Chinese; 45= Other	Stress, Anxiety, Depression	Moderate	Canada	Educational	Quant RCT	2-arm parallell design RCT
[41]	Ellis et al., 2011		2011	37	28	9		19.67	18	25	Not reported	Depression, Anxiety, Dysfunctional thoughts	Mild to Moderate	Australia	Educational	Mixed methods	Comparitive RCT
[43]	Farrer et al., 2012		2012	155	127	28		41.58			Not reported	Depression, Hazardous Alcohol use	Mild and above	Australia	Other	Quant RCT	Data for this study were collected as part of a larger randomized controlled trial of the impact of a Web-based CBT and psychoeducation intervention on depression symptoms. A full description of the design and methods of the trial, see Farrer et al
[44]	Fatori et al., 2023		2023	81	81	-	-	32.5	16	40	White: 51 Not Reported: 30	Maternal Depression	Mild and above	Brazil	Online	Quant RCT
[46]	Figueroa et al., 2021		2021	73	55	18		51.5			Not reported	Depression	Moderate to Severe	USA	Healthcare	Quant non-RCT	Non- randomized controlled trial
[47]	Fogarty et al., 2017		2017	144	0	144			18	68	Not reported	Depression	Mild and above	Australia	Healthcare	Quant non-RCT	A single-group, repeated measures design was used. weeks. Linear mixed modeling with intention-to-treat analysis assessed associations between the intervention and the primary and secondary outcomes.
[48]	Forman-Hoffman et al., 2021		2021	218	134	39	Other = 45	39	19	73	Not reported	Depression	Moderately severe and above	USA	Combination (healthcare & community)	Quant Descriptive
[49]	Forman-Hoffman et al., 2024		2024	100	95	5	-	37	18	-	Not reported	Depression	Moderate and above	USA	Online	Quant RCT	2-arm RCT
[50]	Fuller-Tyszkiewicz et al., 2018		2018	15	11	4		29.2			Not reported	Depression	Not Reported	Australia	Educational	Mixed methods	Participants were administered the System Usability Scale and open-ended questions as part of a semistructured interview. There were 15 participants equally divided into 3 groups: (1) individuals with clinical depression who were the target audience for the app, (2) mental health professionals, and (3) researchers who specialize in the area of eHealth interventions and/or depression research.
[51]	Fundoiano-Hershcovitz et al., 2023		2023	519	389	118	Other: 12	-	<35	>45		Depression	Moderate	Multinational	Online	Quant Descriptive
[52]	Gega et al., 2013		2013	6	2	4			19	33	Not reported	Depression	Mild and above	UK	Healthcare	Mixed methods	A mixed-methods, repeated-measures case series.
[53]	Geraedts et al., 2015		2015	231	144	87		43			Not reported	Depression	Mild and above	The Netherlands	Other	Quant RCT	The trial included two arms: a worker-directedWeb-based guided self-help intervention and a care-as-usual (CAU) group.
[55]	Gerhards et al., 2010		2010	303	172	131		44.87	18	65	Not reported	Depression	Mild and above	The Netherlands	Other	Quant RCT	Randomised Control Trial
[54]		Gerhards et al., 2011
[56]	Gilbody et al., 2015		2015	691	462	229		39.86			Not reported	Depression	Moderate to Severe	UK	Healthcare	Quant RCT	pragmatic, multicentre, three arm, parallel_x000D_ randomised controlled trial
[80]		Knowles et al., 2015
[36]		Duarte et al., 2017
[57]	Goldin et al., 2019		2019	117	98	19		27.6			Study 1 Caucasian - 22; Study 2 Caucasian = 95	Depression	Mild and above	Finland	Online	Quant non-RCT	Longitudinal observational study
[58]	Gomà et al., 2023		2023	72	72	-	-	31.75	19	42	Not Reported	Maternal Depression	Mild and above	Spain	Healthcare	Quant RCT
[60]	Hald et al., 2020		2020	1856	1240	616		45.32			Not reported	Divorce, Depression, anxiety	Mild and above	Denmark	Other	Quant RCT	Longitudinal RTC
[61]	Hatcher et al., 2018		2018	63	34	29		42.5	21	64	Europaen New Zealander Intervention 21 Control 20Maori INtervention 2 Control 2 Other Intervention 12 Control 6	Depression	Severe	New Zealand	Healthcare	Mixed methods	a randomized controlled trial with two parallel arms and a process evaluation that included structured qualitative interviews analyzed using thematic analysis
[62]	Heller et al., 2020		2020	159	159	0		32.01			mainly Dutch	Depression, Anxiety, Pregnancy	Moderate to Severe	The Netherlands	Online	RCT	a randomized controlled trial with an intervention condition (internet-based PST) and a control group (care-as-usual).
[63]	Hirsch et al., 2017		2017	146	80	65	NR = 1		18	61	Caucasian 130 (89.7); African 4 (2.8); Hispanic 3 (2.1); Other 8 (5.5)	Depression	Mild	USA	Other	Quant RCT	parallel-arm, pilot, randomized controlled trial
[64]	Høifødt et al., 2013		2013	106	77	29		36.1	18	63	Not reported	Depression	Mild to Moderate	Norway	Healthcare	Quant RCT	randomized controlled trial with balanced randomization (1:1)
[65]	Hollinghurst et al., 2010		2010	297	202	95		34.9	18	74	Not reported	Depression	Mild and above	UK	Healthcare	Quant Descriptive	Economic evaluation at 8 months alongside a randomised controlled trial. C
[67]	Hur et al., 2018		2018	34	30	4		23.71	18	35	Not reported	Depression	Mild and above	Republic of Korea	Other	Quant RCT	Random allocation to a CBT-based mobile-app program, the Todac Todac (TT group), or a daily mood chart app program (control group). Participants were asked to use the software for 3 weeks. Assessments for autonomic thoughts and clinical symptoms were administered at baseline and at a follow-up evaluation
[68]	Iacoviello et al., 2018		2018	51	35	16		34.57			Asian = 6 Hawaiian or Pacific islander = 1; Black/African American = 14; White/Caucasian = 22; More than one race = 6 Unknown/Unreported = 2	Depression (MDD)	Severe	USA	Healthcare	Quant RCT	randomized, double-blind, controlled study design with a digital cognitive–emotional training regimen (Emotional Faces Memory Task (EFMT) and an active control condition involving computerized working memory training
[69]	İme, 2023		2023	83	56	27	-	24.93	18	41	Not reported	Depression, Anxiety & Stress	Not Reported	Turkey	Community	Quant RCT
[70]	Jannati et al., 2020		2020	78	78	0		27.65			Not reported	Postpartum Depression	Moderate	Iran	Healthcare	Quant RCT	non-blinded parallel-group randomized controlled trial
[71]	Jelinek et al., 2020		2020	104	80	24		46.21			Not reported	Depression	Moderate	Germany	Online	Quant RCT
[73]	Keller et al., 2021		2021	117	78	39		40.4	19	71	Not reported	Depression, Relationship Distress	Mild	Germany	Online	Quant RCT
[74]	Kenter et al., 2016		2016	269	145	124		38			Not reported	Depression, Anxiety, Insomnia	Severe	The Netherlands	Healthcare	Quant RCT
[75]	Kim et al., 2014		2014	12	12	0		29.1			4 African American and 8 Caucasian	Depression (MDD), pregnancy	Severe	USA	Healthcare	Quant non-RCT	single site standardized case series
[76]	Kingston et al., 2020		2020	206	172	31	Other = 3	23.47			Group 1 (n=103) White = 73%, European = 4%, Mixed race = 4%, Asian = 9%, Black = 2%, American = 2%, Other = 5%; Group 2 (n=103) White british = 71%, European = 7%, Mixed race = 5%, Asian = 13%, Black = 2%, Other = 1%	Depression	Mild and above	UK	Educational	Quant RCT	A single blind randomised-controlled design
[77]	Kivi et al., 2014		2014	92	52	40			18		Not reported	Depression	Mild to Moderate	Sweden	Healthcare	Quant RCT
[42]		Eriksson et al., 2017
[66]		Holst et al., 2017
[78]	Kladnitski et al., 2018		2018	22	20	2		36.5			Not reported	Depression, Anxiety	Moderate to Severe	UK	Online	Quant non-RCT	a single arm open trial.
[79]	Klein et al., 2016		2016	1013	695	318		42.85	18	65	Not reported	Depression	Mild to Moderate	Germany	Healthcare	Quant RCT
[94]		Lutz et al., 2017
[59]		Grafe et al., 2019
[143]		Schneider et al., 2018
[81]	Krämer et al., 2021		2021	136	106	30	-	36.3	18	-	Not reported	Depression	Moderate and above	Germany	Healthcare	Quant RCT	2-arm RCT
[82]	Krusche et al., 2013		2013	36	26	10		47.7	20	80	Not reported	Stress, Depression, Anxiety	Moderate to Severe	UK	Online	Quant descriptive	Evaulation
[83]	Lappalainen et al., 2015		2015	39	28	11		51.9			Not reported	Depression	Mild to Moderate	Finland	Community	Quant RCT
[84]	Lara et al., 2014		2014	17318	14616	2702			18	50	Mexico 16 447 Other 871	Depression	Mild to Moderate	Mexico	Online	Mixed methods
[85]	Lemma & Fonagy, 2013		2013	24	18	6			20	51	38% identified themselves as White British, 10% Asian, 10% White other, and 42% “Not stated.”	Depression, Anxiety	Not reported	UK	Online	Mixed methods	Two phases - Qualitative and a randomly alllocated evaluation
[86]	Levesque et al.. 2011		2011	350	233	117			18	88	White: n=192, Black: n=89, Hispanic: n=26, Other or multi-racial: n=43	Depression	Mild	USA	Healthcare	Quant RCT	Pre-post, randomised trial
[87]	Levin et al., 2011		2011	191	148	43		43.5			90% white	Depression (MDD), Dysthymia, Anxiety	Mild and above	USA	Healthcare	Quant RCT
[88]	Liu et al., 2024		2024	75	63	12	-	30	18	65	Han: 73 Other: 2	Depression & Anxiety	Not Reported	China	Healthcare	Quant Descriptive	before-and-after controlled design
[89]	Löbner et al., 2018		2018	647	443	204		43.9			Not reported	Depression	Mild to Moderate	Germany	Healthcare	Quant RCT	Cluster RCT
[90]	Lokman et al., 2017		2017	329	249	80		43.25			Dutch = 6, Other= 323	Depression	Mild to Moderate	The Netherlands	Online	Quant RCT	2-arm RCT
[179]		Wijnen et al., 2018
[91]	Lu et al., 2023		2023	145	141	4	-	35.36	18		Not reported	Depression & Anxiety	Mild and above	China	Other	Quant RCT
[92]	Lucassen et al., 2013		2013	9	5	4		20.66	16	27	White New Zelander = 4, Maori = 1, Pacific Islander = 1, NZ Indian =1, Asian =1	Depression, LGB	Not reported	New Zealand	Community	Qual	Focus groups plus custom questionnaire
[93]	Lüdtke et al., 2018		2018	132	99	33		37.53			Not reported	Depression	Mild and above	Germany	Healthcare	Quant RCT	A controlled trial including exploratory moderator analyses
[95]	MacLean et al., 2020		2020	95	66	28	Transgender = 1	44.2			First Nations: n=1, Metis n=3, White: n=82, Asian n= 3, Other: n=5	Depression	Moderate to Severe	Canada	Healthcare	Mixed methods	Quantatitavie parallel arm RCT plus process evaluation
[98]	Marcelle et al., 2019		2019	318	254	64			18	50	Not reported	Depression	Mild to Moderate	USA	Online	Quant descriptive	Pre and post
[96]	Mahoney et al., 2021 (the uptake)		2021	6132	4211	1674	Prefer not to say: 247	37.66	-	-	Not reported	Depression & Anxiety	Mild and above	Australia	Healthcare	Quant Descriptive
[97]	Mahoney et al., 2021 (online cognitive)		2021	1502	1502	-	-	33.93	18	50	Not reported	Postnatal depression and anxiety	Moderate and above	Australia	Combination (Healthcare, Online & other)	Quant Descriptive
[99]	McCloud et al., 2020		2020	168	139	29		24.3	18	54	Not reported	Anxiety, Depression	Moderate to Severe	UK	Educational	Quant RCT	web-based, parallel group, unblinded randomized controlled trial, with a wait-list control. Participants were individually randomized in a 1:1 ratio.
[100]	McMurchie et al., 2013		2013	53	39	14		73.57			Not reported	Depression, Anxiety	Mild to Moderate	UK	Healthcare	Quant non-RCT	Measures taken at BL, 2 months and 3 months follow up. TAU and TAU plus Beat the Blues. Non randomised.
[101]	Moberg et al., 2019		2019	500	274	110	Transgender = 6, Non-conforming = 9, NR = 101	30.2			Asian: n=21, Black: n=48, Hawaii/Pacific Islander: n =3, native american/Alaska Native: N=10, White: n=410, no reply: n=8	Stress, Anxiety, Depression	Mild to Moderate	USA	Online	Quant RCT	2-arm RCT
[103]	Mohr et al., 2010		2010	21	17	4		32.9			Race: African American = 3; Asian = 4; Caucasion = 14	Stress	Moderate and above	USA	Online	Quant descriptive	This was a single arm feasibility trial
[104]	Mohr et al., 2019		2019	301	228	73		36.54	18		Race = White = 237, Black = 29, Asian = 10, Other = 25; Ethnicity = Non-Hispanic = 268, Hispanic = 30, Missing = 3	Depression, Anxiety	Moderate and above	USA	Other	RCT	2 × 2 factorial design (coached vs self-guided treatment and weekly app recommendations vs no recommendations), resulting in 4 treatment cells
[186]		Zhang et al., 2019
[102]	Moghimi et al., 2023		2023	59	41	11	Other: 2 Did not indicate: 5	32.26	18	65	Not reported	Depression & Anxiety	Moderate to severe	Canada	Combination (Healthcare & online)	Quant Descriptive	pre post
[105]	Mol et al., 2018		2018	64	49	15		35.9	21	64	Not reported	Depression	Mild and above	The Netherlands	Healthcare	Mixed methods	Qualittaive content analysis; Correlational (between therapist behaviors, therapist instruction adherence, and patient outcomes)
[107]	Moskowitz et al., 2021		2021	602	422	146	Not reported = 34	37.8	18	80	White - 421	Depression	Mild and above	USA	Online	Quant RCT
[106]	Morthland et al., 2020		2020	51	43	8		63.69	55	88	Caucasians n = 47; African American = 3; native american = 1	Depression	Moderate to Severe	USA	Healthcare	Quant RCT	3-arm RCT (audio, computer based, and waitlist conditions) with mixed (quant & qual) satisfaction survey
[108]	Motter et al., 2019		2019	46	33	13		21			White n=21; Black n=2; Asian n=13; Hispanic = 6; 'other' = 4	Depression	Mild and above	USA	Online	Quant RCT	double-blind, 2-condition RCT: executive functioning and processing speed (EF/PS)-focused CCT vs verbal ability-focused CCT
[109]	Nakao et al., 2018		2018	40	20	20		40.2			Not reported	Depression (MDD)	Severe	Japan	Healthcare	Quant RCT	2-arm RCT
[110]	Nelson et al., 2014		2014	19	2	17		50.47			White = 13; the remainder - not stated	Depression (MDD)	Severe	USA	Healthcare	Quant descriptive	Single group pre-/post-test with follow up
[111]	Nogami et al., 2022		2022	5	2	3	-	37.4	24	45	Not reported	Depression (MDD)	Mild and above	Japan	Healthcare	Mixed Methods
[112]	Oehler et al., 2020		2020	347	273	74		42.3			Not reported	Depression, Dysythymia	Mild to Moderate	Germany	Online	Quant RCT	This study is an RCT assessing the efficacy and usability of a guided web-based self-management intervention compared with an active control condition after 3 and 6 weeks of intervention as well as after 3, 6, and 12 months postintervention.
[113]	Ofoegbu et al., 2020		2020	112	69	43		23.99	17	41	Not reported	Depression	Severe	Nigeria	Educational	Quant RCT	2-arm RCT
[114]	Openshaw et al., 2011		2011	17	17	0		39.9			Caucasian n=17	Depression, women, rural communities	Severe	USA	Community	Quant descriptive	Pre post
[115]	Orr et al., 2020		2020	3	2	1			60		2 White / 1 African American	Depression, Anxiety	Moderate and above	USA	Healthcare	Other (3 case studies)	3 case studies - participants selected from an RCT
[116]	Otared et al., 2021		2021	40	20	20	-	32.45	-	-	Not reported	Depression & Anxiety	Severe	Iran	Healthcare	Quant RCT
[117]	O'Toole et al., 2019		2019	129	84	45		28.7			Not reported	Depression, suicide prevention	Mild to Moderate	Denmark	Healthcare	Quant RCT	2-arm RCT
[118]	Pettitt et al., 2024		2024	380	304	74	Gender Expansive: 2	34.5	-	-	Not reported	Depression & Anxiety	Moderate and above	Multi (EU & US)	Online	Quant Descriptive
[119]	Pfeiffer et al., 2020		2020	330	65	265		51.6			White: 234 (71%) / Black: 68 (21%) / Other or missing: 28 (9%) / Hispanic 9 (3%)	Depression	Moderate	USA	Healthcare	Quant RCT	2-arm RCT
[120]	Phillips et al., 2014		2014	637	328	296	NR = 13	42.45			Not reported	Depression, Workplace intervention	Moderate	UK	Other	Quant RCT	2-arm RCT
[122]	Pinto et al., 2013		2013	28	18	10			18	25	non-white =23	Depression (MDD)	Mild and above	USA	Educational & other	Quant RCT	Longitudinal RCT
[121]		Pinto et al., 2015
[123]	Pots et al., 2016 (DOI:10.1192/bjp.bp.114.146068)		2016	236	179	57		46.85	20	73	Dutch = 204, Other = 24	Depression	Mild to Moderate	The Netherlands	Online & other	Quant RCT	3-arm RCT
[124]		Pots et al., 2016 (DOI:10.1186/s12888-016-0841-6)
[125]	Pratap et al., 2018		2018	345	266	79		34.9	18	70+	Hispanic / Latino = 106, Non-Hispanic / Latino = 239	Depression	Mild and above	USA	Online	Quant RCT	3-arm RCT
[126]	Preschl et al., 2011		2011	53	36	17		36.7	19	53	Not reported	Depression, suidical ideation, Anxiety	Mild and above	Switzerland	Community	Quant RCT	RCT
[169]		Wagner et al., 2014
[127]	Proudfoot et al., 2013		2013	720	491	229		39			Not reported	Depression, Anxiety, Stress	Mild to Moderate	Australia	Online	Quant RCT	Mixed factorial repeated measures design with full randomisation to three conditions.
[178]		Whitton et al., 2015
[24]		Clarke et al., 2014
[128]	Proyer et al., 2014		2014	163	163	0		55.58			Not reported	Depression, Wellbeing, Happiness	Mild and above	Switzerland	Community	Quant RCT
[129]	Pugh et al., 2014		2014	1	1	0		28			1=White	Postpartum Depression (MDD)	Severe	Canada	Online	Qual	Case study
[130]	Reins et al., 2019		2019	131	99	32		41.6			Not reported	Depression (MDD)	Severe	Germany	Other	Quant RCT	Investigator-blinded randomised controlled trial
[131]	Richards et al., 2020		2020	361	258	103		NR			304= White, rest unreported	Depression, Anxiety	Moderate	UK	Healthcare	Quant RCT	Pragmatic randomized waitlist-controlled
[132]	Richards et al., 2012		2012	80	51	29		26.45	19	59	Not reported	Depression,	Mild to Moderate	Ireland	Educational	Quant non-RCT	Randomised parallel group trial.
[134]		Richards & Timulak, 2012 (DOI:10.1080/09515070.2012.703129)
[133]		Richards & Timulak, 2012 (DOI:10.1080/03069885.2012.726347)
[135]	Richter et al., 2022		2022	69	30	39		45.75	18	65	White - 64	Depression (MDD)	moderate to severe	Germany	Healthcare	Quant RCT
[136]	Ritvo et al., 2021		2021	45	28	17	-	24.5	18	30	Caucasian: 15 Asian: 10 African-American: 1 Indigenous: 1 Other: 8	Depression MDD	Mild and above	Canada	Healthcare	Quant RCT
[137]	Rollman et al., 2017		2017	704	562	142		42.7	18	75	White = 576, African American = 113, Other = 15	Depression, Anxiety	Moderate and above	USA	Healthcare	Quant RCT
[72]		Jonassaint et al., 2017
[138]		Rotondi et al., 2024
[139]	Rozbroj et al., 2015		2015	32	14	18		34			Not reported	Depression, Anxiety, sexual minorities	Not reported	Australia	Online & other	Qual	Focus groups
[141]	Sandoval et al., 2016		2016	45	28	17		28.62			White - 19; Black - 4; Hispanic/ Latino- 10; Asiam - 2	Depression	Moderate	USA	Healthcare	Quant RCT	2-arm RCT
[140]	Sampson, 2023		2023	9	5	4	-	37.6	29	61	White: 6 Hispanic / Lation: 2 African American: 1	Depression (MDD)	moderate and above	USA	Healthcare	Quant Descriptive
[142]	Schlosser et al., 2017		2017	36	28	8		31.33			Racial Background (%) Caucasian 61.1% African American 19.5% Asian American 8.3% Other 11.1% Ethnicity Non-Hispanic 83.3% Hispanic 16.7%	Depression	Moderate	USA	Online	Mixed methods	pre-post
[144]	Schneider et al., 2014		2014	624	328	296		42.45			Not reported	Depression, Workplace	Mild to Moderate	UK	Other	Qual	data reported here were collected within an online randomized controlled trial; Data were collected via online questionnaires.
[145]	Schueller & Mohr, 2015		2015	9	5	4		42.8			Not reported	Depression (MDD)	Severe	USA	Online	Qual	9 patients completed a 12-week program; usage analysed; interviews
[147]	Schuster et al., 2018		2018	22	15	7		36.2			Not reported	Depression	Severe	Austria	Community	Qual
[146]	Schuster et al., 2019		2019	27	14	13		37.7			Not reported	Depression	Severe	Austria	Community	Mixed methods
[148]	Segal et al., 2020		2020	460	346	112	NR = 2	48.3			Of 456 total participants cat-egorized by race, 419 (91.9%) were white and 8 (1.8%) wereblack; of 446 participants categorized by ethnicity, 39 (8.7%)were Hispanic, 8 (1.8%) were black, and 7 (1.5%) were Asian.	Depression	Mild and above	USA	Healthcare	Quant RCT	2-group, single-blind randomized clinical trial
[149]	Sergeant & Mongrain, 2014		2014	466	303	163		32.75			Caucasian(44%) and Asian (35%).	Depression	Mild to Moderate	Multinational (majority Asia, Canada & USA)	Online	Quant RCT
[150]	Seshu et al., 2020		2020	12	12	0		23	18	30	Not reported	Perinatal Depression	N/A	India	Community	Qual
[151]	Sethi, 2013		2013	89	52	37		20.08			White: 47 / Asian: 36 / Other: 6	Depression, Anxiety	Mild to Moderate	Australia	Community	Quant RCT	3-arm RCT
[152]	Shah et al., 2018		2018	51	43	8		63.69	55	88	White: 47 / African-American: 3 / Native American: 1	Depression, older adults	Moderate to Severe	USA	Healthcare & community	Quant RCT	3-arm RCT
[153]	Sharry et al., 2013		2013	80	55	25		23.29			Not reported	Depression	Moderate to Severe	Ireland	Educational	Quant descriptive	Exploratory trial
[154]	Shkel et al., 2023		2023	23	15	7	Non-binary or other: 1	34	-	-	White: 17 Asian;2 African American: 2 Mixed: 1 Not Reported: 1	Depression & Anxiety	Severe	USA	Healthcare	Qual
[155]	Silva Almodovar et al., 2018		2018	34	26	6	Prefer not to say = 2	NR	NR	NR	White 14 (41%) Asian 1 (3%) Prefer not to say 19 (56%)	Coping skills, Depression, Anxiety	N/A	USA	Online	Quant descriptive	retrospective longitudinal study
[156]	Silverstone et al., 2017		2017	1489			NR = 1489	NR			Not reported	Depression	Moderate to Severe	Canada	Healthcare	Quant RCT	4-arm RCT
[157]	Spates et al., 2012		2012	15	10	5		32.6	18	60	12 participants (80%) were Caucasian, 1 participant (7%) was African American, and 2 (13%) were multiracial.	Depression	Moderate to Severe	USA	Healthcare	Quant non-RCT	Experimental (pre, post intervention (10 weeks), 1 month, 3months and 6months follow up assessments)
[158]	Stearns-Yoder et al., 2022		2022	49	6	43	-	57.1	18	89	White: 37 Black or African American: 7 Native American or Alaskan: 3 Asian: 1 Other:1	Depression	Mild to moderate	US	Healthcare	Quant Descriptive
[160]	Thase et al., 2018		2018	154	102	52		46.3			Race = White = 117, Black = 32, Other = 5; Nationality = Hispanic = 11, Non-Hispanic = 143	Depression (MDD)	Not reported	USA	Healthcare	Quant RCT	Pragmatic randomized control comparing standard CBT to cCBT
[159]		Thase et al., 2020
[161]	Titov et al., 2015		2015	8929	6401	2504	NR = 24	36.46	18	86	indigenous Australians (Aboriginal or Torres Strait Islander) N=793	Depression, Anxiety, Mental Disorders	Moderate to Severe	Australia	Online	Quant non-RCT
[162]	Titzler et al., 2022		2022	1	1	-	-	48			Not reported	Depression	Moderate and above	Germany	Healthcare	Mixed Methods
[163]	Tulbure et al., 2018		2018	105	84	20	NR = 1	34.27	21	70	Not reported	Anxiety, Affective disorders, Depression	Moderate to Severe	Romania	Online	Quant RCT	baseline, week 1, week 3, week, 5, week 7, week 9, and post intervention).
[166]	Van der Zanden et al., 2012 (DOI:10.2196/jmir.2033)		2012	244	206	38		20.9	16	25	Not reported	Depression, Anxiety	Not reported	The Netherlands	Online	Quant RCT	Baseline/12 weeks/24 weeks
[165]		Van der Zanden et al., 2013 (DOI:10.1017/S003329171300175X)
[164]		Van der Zanden et al., 2014 (DOI:10.1016/j.jad.2014.01.005)
[167]	Venkatesan et al., 2020		2020	285	199	83	NR = 3	36.26			Not reported	Depression, Anxiety	Mild to Moderately Severe	USA	Online	Quant non-RCT	A retrospective observational study design (Baseline and 1,3,6,9 months follow up)
[168]	Vernmark et al., 2010		2010	88	60	28		37			Not reported	Depression (MDD)	Mild to Moderate	Sweden	Online	Quant RCT	pre/six months follow up
[170]	Wahle et al., 2016		2016	36	18	10	NR = 8		20	57	European	Depression	Moderate to Severe	Switzerland	Online	Quant non-RCT	A monocentric, single-arm clinical pilot study (Basline/Post (2,4,6,8 weeks)
[171]	Walsh et al., 2018		2018	20	14	6		36	18	58	Not reported	Depression	Moderately Severe	UK	Online	Qual	exploratory qualitative study (Baseline/6 weeks intervention)
[172]	Wang & Miller, 2023		2023	18	12	6	-	NR	NR	NR	Non-Hispanic White:11 Hispanic: 3 Black: 2 Native American: 1 Middle Eastern: 1	Depression	mild and above	USA	Online	Quant RCT
[173]	Warmerdam et al., 2010		2010	263	187	76		45	18		Dutch = 243 (92%)	Depression	Moderate to Severe	The Netherlands	Online	Quant RCT	Baseline/5 and 8 weeks
[174]	Watts et al., 2013		2013	35	28	7		41	18	63	Not reported	Depression	Moderate to Severe	Australia	Online	Quant RCT	Pre/Mid/Post
[175]	Welch et al., 2018		2018	9	7	2		57.3	32	67	Not reported	Depression (MDD)	Moderate to Severe	USA	Online	Quant RCT	pre/ post 12 sessions (12 weeks)
[176]	Westerhof et al., 2017		2017	58	45	13		53.8	40	79	European	Depression	Mild to Moderate	The Netherlands	Online	Mixed methods	preintervention (baseline measurement), postmeasurement (3 months after baseline), first follow-up (6 months after baseline), and second follow-up (12 months after the baseline).
[177]	Whiteside et al., 2014		2014	37	30	7		52			most were white (32 patients, 86%)	Depression	Mild and above	USA	Healthcare	Quant descriptive	Evaluation
[180]	Wilhelmsen et al., 2014		2014	11	9	2		45	33	58	Not reported	N/A	N/A	Norway	Healthcare	Qual	Semi structured indepth interview of GPs
[181]	Williams et al., 2022		2022	36	24	11	Transgender: 1	42.33	20	69	White:36	Depression	Moderate and above	UK	Community	Quant RCT
[182]	Wright et al., 2022		2022	175	147	27	Not reported: 1	46.97			African American: 44 American Indian or Alaska Native: 2 Hispanic: 4 White: 98 Multiracial / multiethnic: 14	Depression	Moderate and above	USA	Healthcare	Quant RCT
[183]	Wu et al., 2021		2021	3401	2218	1183	-	33.15	18	-	Minority: 1731 Unknown:136	Depression & Anxiety	Moderate and above	USA	Healthcare	Quant Descriptive
[184]	Xiang et al., 2023		2023	10	6	4	-	71.4		-	Non-Hispanic White: 9 Hispanic: 1	Depression	Mild and above	USA	Community	Quant Descriptive
[185]	Yeung et al., 2018		2018	75	58	17		33			Chinese	Depression (MDD)	Not reported	China	Healthcare	Quant RCT	Experimental vs control
	Total main studies = 160	26		70720	51677	16779
	Totals:		2010 = 7 2011 = 5 2012 = 7 2013 = 14 2014 = 13 2015 = 9 2016 = 10 2017 = 9 2018 = 21 2019 = 10 2020 = 18 2021 = 12 2022 = 8 2023 = 14 2024 = 3	Total Sample: 70720	Total Female: 51677	Total Male: 16779	Gender Fluid =1, Non-Binary =1 Gender Expansive = 2 Variant = 5 Queer = 9 Non-conforming = 9 Transgender = 18 Other = 72 Not reported = 2147 Total = 2264	Mean of mean ages: 38.52	78 Studies Reported Min age = 16	66 Studies Reported Max age = 89	Not Reported= 84 studies, 52.5% Reported = 76 studies, 47.5% Mexican = 16447, 40.59% Missing = 10511, 25.94% White = 5235, 12.92% Minority = 1731, 4.27% Other = 1478, 3.65% Caucasian =1241, 3.06% Indigenous Australian = 795, 1.96% Dutch =667, 1.65% Asian =450, 1.11% Black =338, 0.83% African American =262, 0.65% Non-Hispanic/Latino = 239, 0.59% Hispanic/Latino =236, 0.58% Mixed/ More than one =17…	Depression = 87 + Anxiety = 35 MDD = 21 Pregnancy = 11 +Stress = 7 Suicidality = 3 N/A = 1	N/A = 4 Not reported = 9 Mild = 5 Mild and above = 35 Mild to Moderate = 31 Moderate = 14 Moderate and above = 42 Severe = 20	USA: 49 UK: 18 The Netherlands: 12 Australia: 15 Germany: 13 Canada: 9 Austria: 3 China: 3 Iran: 3 Ireland: 3 Switzerland: 3 Australia & USA: 2 Denmark: 2 Japan: 2 Finland: 2 New Zealand: 2 Norway: 2 Sweden: 2 Azerbaijan = 1 Brazil = 1 Egypt: 1 India: 1 Mexico: 1 Nigeria: 1 Oman: 1 Republic of Korea: 1 Romania: 1 South Africa: 1 Spain: 1 Turkey: 1 Multinational: 3	Healthcare: 61 Online: 44 Other: 14 Community: 15 Educational: 12 Combination: 14	Quant RCT: 88 Quant non-RCT: 18 Mixed Methods: 15 Qual: 13 Quant Descriptive:25 Other: 1

## Sheet: RQ1 
Reference Number	Author and Year	Sibling?	Intervention name	Theoretical Underpinning	Type of intervention	Mode of delivery	Common Elements	Sessions	Weeks	Modules	Additional
[1]	Ahmedani et al., 2016		My strength Inc	CBT	Blended	Combination	Online psychoeducation, action plans, emails and mood monitoring.	-	< 6	-	2- and 5- logins during a 30-day follow-up period but participants had 24/7 access
[2]	Al-Alawi et al. 2021		Online Intervention	CBT	Blended	Combination	Online sessions with a therapist	-	6 - 12	-	once a week
[3]	Alavi et al., 2016		Online Intervention	CBT	Blended	Combination	Online session with PPT and homework.	-	6 - 12	-	12 weeks
[4]	Alavi et al., 2023		e-CBT	CBT	Blended	Web-based	Homework, questionnaires	6-12	12	6-12
[5]	Amer et al., 2023		Sokoon	CBT	Blended	Mobile-App	videos, conversations, embedded animations, mini-games, and interactive stories.	-	<6	-	average daily usage time of 15 minutes
[6]	Andrews et al., 2023 (efficacy)		Life Flex	CBT	Blended	Web-based	emotion regulation strategies, andneuroplasticity principles	6-12	6-12
[7]		Andrews et al., 2023 (Video chat)
[9]	Anguera et al., 2016		Project EVO, iPST, Health tips	CBT	Blended	Mobile App	EVO- psychoeducational game plus PST a problem solving course.	-	< 6	-	EV0- 6days/week- 30mins/day. PST daily -10 min. Health Tips- every day till 1st month
[11]		Arean et al., 2016
[8]	Anguera et al., 2017		Project EVO, iPST, Health tips	CBT	Blended	Mobile App	EVO- psychoeducational game plus weekly check in with a therapist and PST a problem solving course.	-	< 6	-	Participants were instructed to play EVO 5 days a week for∼20 min for 4 weeks.
[10]	Araghi et al., 2022		Online CBT	CBT	Human Contact	Mobile App		6-12	<6
[12]	Baikie et al., 2012		Online Writing	Positive Psychology	Standalone	Web-based	Expressive writing and positive writing	-	6 - 12	-	Users can view content according to their interests. The emails, articles, and videos promote daily use of the featured cognitive and behavioral skills outside the app experience.
[13]	Banjtes et al., 2021		GCBT	CBT	Human Contact	Web-based	Workbooks	6-12	6-12
[14]	Birney et al., 2016		MoodHacker	CBT	Standalone	Combination	Psychoeducation and skills teaching that focuses on awareness of specific and currentactions and cognitions as targets for change	-	6 - 12	-	6 weeks
[15]	Bisby et al., 2023		online transdiagnostic ultra-brief treatment	CBT	Blended	web-based	psychoeducation about depression/anxiety, managingunhelpful thinking, managing physical sen-sations, managing unhelpful behaviors andgraded exposure, and relapse management	<6
[16]	Blackwell et al., 2015		CBM imagery	Integrative (positive psycholgy & CBT)	Standalone	Web-based	Imagery cognitive bias modification exercises including scenarios.	6 - 12	< 6	-	12 sessions, 4 weeks
[17]	Boggs et al., 2014		Mindful Mood Balance	CBT	Blended	Web-based	Psychoeducation, body scan exercises,yoga, meditation, and personal reflections	-	6 - 12	-	60-90' session, every week for 8 weeks
[45]		Felder et al., 2014
[18]	Bowie et al., 2013		Cognitive remediation	CBT	Blended	Web-based	Online cognitive remediation (CR) therapies with homework	-	6 - 12	-	90 min session/wk x 10 weeks
[19]	Bowler et al., 2012		CBM-I, cCBT	CBT	Standalone	Web-based	CBM-I (imagine emotionally ambiguous scenarios with incomplete word that has one meaningful solution) cCBT (identify modules for social anxiety, psychoeducation, exposure, modifying thinking, attention practice, social skills training, overcoming avoidance and safety behaviours, homework)	< 6	< 6	-	4 sessions 2 hours each within 2 weeks
[20]	Broglia et al., 2019		Wellbeing app	Integrative (CBT & person centred psychotherapists)	Blended	Mobile App	F2F counselling, compared to counselling with app. App included App features included (1) behavior monitoring (2) reflective thinking exercises (3) guidedrelaxation (4) peer-led supportthrough anonymous online communities and private groups;and (5) Goal tracking.	6 - 12	-	-	Up to 6 sessions over 3-month period. Frequency varied determined through client-therapist discussion (50 minutes in length).
[21]	Buntrock et al., 2015		GET. ON	CBT	Standalone	Web-based	OnlineCBT via videos, text and exercises	6 - 12	-	-	6 x 30min sessions over 3-6 wks
[22]	Calkins et al., 2015		Cognitive Control Training	CBT	Standalone	Web-based	CCT training directs users attention to a unique sound as a form of cognitive training and another cognitive task.	< 6	< 6	-	3 sessions over 2 weeks
[23]	Christensen et al., 2013		MoodGYM & BluePages	CBT	Blended	Combination	Psychoeducation plus exercises	-	-	-	Weekly call. Website use not specified
[25]	Cluxton-Keller et al., 2019		Online Family Therapy	CBT	Blended	Combination	Family therapy sessions via video and home visits.	6 - 12	-	-	The study intervention consists of 10, 30-minute, weekly video-based family therapy sessions
[26]	Collins et al., 2017		Mindwise 2.0	CBT	Blended	Computer Programme	Online CBT psychoeducation with videos, quizzes, and downloadable worksheets.	-	-	-	Four modules that take approximately 20–40 min to complete, depending on the pace of the user and can be reviewed and repeated as needed.
[27]	Currie et al., 2010		Feeling better	CBT	Blended	Web-based	Psychoeducation online modules plus mood rating.	-	6 - 12	-	10-12 weeks
[28]	Danaher et al., 2012		Mom Mood Booster	CBT	Blended	Web-based	recording pleasant activities, problem-solving skills, relationship and parenting advice	-	6 - 12	-	6-12 weeks with one session and coach call per week.
[29]	Danaher et al., 2013		Mom Mood Booster	CBT	Blended	Web-based	recording pleasant activities, problem-solving skills, relationship and parenting advice	-	6 - 12	-	6-12 weeks with one session and coach call per week.
[30]	Darnell et al., 2022		Talkspace	Combination	Human Contact	Combination (web-based & mobile app) text or video
[31]	de Graaf et al., 2010		cCBT	CBT	Standalone	Web-based	psychoeducation about CBT theory, assignments and mood diary	6 - 12	-	-	9 sessions - The program consists of nine sessions. No professional assistance was offered.
[32]		de Graaf et al., 2011
[33]	Dehn et al., 2018		OctaVis	CBT	Blended	Virtual Reality	cognitive training for memory improvement	6 - 12	< 6	-	2 weeks, 8 sessions
[34]	Dimidjan et al., 2014		Mindful Mood Balance	CBT	Standalone	Web-based	Mindfulness meditation, CBT psychoeducation.	6 - 12	-	-	8 sessions
[35]	Douma et al., 2020		Op Koers Online (On Track Online)	CBT	Blended	Web-based	disease-related coping skills teaching, relaxation, cognitive restructuring and exercises focusing on accepting the child’s diagnosis	-	6 - 12	6 - 12	12 modules worked sequentially over 12 weeks, expected to log in once a week
[37]	Ebert et al., 2018		Online Intervention	CBT	Blended	Web-based	Intervention sessions include psychoeducational text, exercises, testimonials, and audio and video clips. Relaxation exercises.	6 - 12	-	-	six 30-minute interactive sessions. However, the duration of sessions might vary across users. Four weeks after finishing the intervention, participants are offered an optional booster session.
[38]	Eichenberg et al., 2018		Web-based app	CBT	Contact with human (n/a?)	Web-based	Not relevant as not focusing on particular interventions.	-	6 - 12	-	12 weeks
[39]	Ekberg et al., 2016		cCBT	CBT	Human Contact	Web-based	talking with a therapist	6 - 12	-	-	Up to ten hours (clients could do as much as they wanted). On average, clients participated in 7 sessions.
[40]	El Morr et al., 2020		Mindfulness Virtual Community	CBT	Blended	Web-based	mental health education, peer group discussions, mindfulness exercises	-	6 - 12	6 - 12	8 weeks, 12 modules
[41]	Ellis et al., 2011		MoodGYM & MoodGarden	CBT	1) standalone; 2) Human contact	Web-based	peer support, gamification, cCBT	-	-	< 6	Online CBT - Consisted of 5 modules and participants were directed to work through the five modules over three sessions (60 minutes each); Online peer support - Participants were directed to use the message board in three 60-minute sessions and to post a minimum of two messages per session by starting a new thread or replying to an existing one.
[43]	Farrer et al., 2012		MoodGYM & BluePages	CBT	Standalone	Web-based	cCBT, psychoeducation	-	-	-	calls from counsellor took place weekly for 10 minutes
[44]	Fatori et al., 2023		Motherly	Behavioural Activation	Blended	Mobile App	Behavioural Activation and Psychoeducation		6-12	6-12
[46]	Figueroa et al., 2021		group CBT	CBT	Standalone	Web-based	group psychotherapy, mood rating	-	13 - 20	-	once per week for 16 weeks
[47]	Fogarty et al., 2017		Man Central	CBT	Standalone	Web-based	regular mood, symptom, and behavior monitoring, psychoeducational modules and cognitive/behavioral activities	< 6	-	< 6	Users were instructed to complete mood monitoring for 4 weeks, one module session per week, and the two home tasks in between module sessions.
[48]	Forman-Hoffman et al., 2021		Meru Health Program	CBT, BA, Mindfulness Meditation	Blended	Mobile App			6-12
[49]	Forman-Hoffman et al., 2024		Meru Health Program	CBT, BA, Mindfulness Meditation	Blended	Mobile App			6-12
[50]	Fuller-Tyszkiewicz et al., 2018		BlueWatch	CBT	Standalone	Mobile App	short audio activities, journaling exercises, and self-monitoring functions based on CBT principles	-	-	6 - 12	6 modules, 30 minutes per module
[51]	Fundoiano-Hershcovitz et al., 2023		Dario Behavioural Health	CBT, BA, Mindfulness Meditation	Blended	Mobile App	overview of depression isprovided, and users receive a variety of literature-supportedreasons why depression exists, statistics to help normalize itspresence, and a framework for why depressive symptoms maybe different for everyone. Subsequent program contentintroduces empirically supported techniques for depression,including activity scheduling, behavioral momentum,mindfulness, and relaxation-ba…		13-20
[52]	Gega et al., 2013		Beating the Blues	CBT	Blended	Web-based	Psychoeducation that includes behavioural activation and cognitive restructuring exercises, homework tasks and monitoring of outcomes	-	6 - 12	6 - 12	8 modules in 6 weeks.
[53]	Geraedts et al., 2015		Happy@work	CBT	Blended	Web-based	problem-solving, cognitive therapy, or work-related written assignments	-	6 - 12	-	6 weekly lessons with an option of 1-week extra time in case of delay.
[55]	Gerhards et al., 2010		Colour your life	CBT	Standalone	Web-based	psychoeducation about CBT theory, assignments and mood diary	6 - 12	6 - 12	-	Weekly for 9 Sessions
[54]		Gerhards et al., 2011
[56]	Gilbody et al., 2015		MoodGYM & Beating the Blues	CBT	Standalone	Web-based	Psychoeducational video and exercises	-	6 - 12	-	Beating the Blues = 8 weeks, MoodGYM = 6 weeks
[80]		Knowles et al., 2015
[36]		Duarte et al., 2017
[57]	Goldin et al., 2019		Ascend	CBT	Blended	Combination	Psychoeducation and weekly check ins with a therapist by phone or text. Group chat with other participants.	-	6 - 12	6 - 12	8 Modules, once per week for 8 weeks
[58]	Gomà et al., 2023				Human Contact		physical issues, relaxation, singing, expression of emotions, presentation about themes and worries	6-12	6-12		8 sessions over Zoom 90 min each
[60]	Hald et al., 2020		Cooperation after divorce	CBT	Blended	Web-based	Psychoeducational modules on topic of divorce and can ask divorce experts questions online.	-	-	13 - 20	Participants choose the modules (17) that are most relevant to them, thus ideal dosage cannot be calculated as each individual’s experience with divorce is different. In the current study participants on averaged used 4.27 modules (SD 2.94).
[61]	Hatcher et al., 2018		The Journal	CBT	Blended	Web-based	Web based self help therapy supported by a coach.	-	-	-	weekly contact with coach
[62]	Heller et al., 2020		MamaKits	Other	Blended	Web-based	Psychoeducation, exercises and feedback from trained coaches.	-	< 6	< 6	The course consists of 5 modules, and participants are advised to try to carry out one module each week.
[63]	Hirsch et al., 2017		MyStrength	CBT	Standalone	Web-based	modules for anxiety and depression, mindfulness, substance use motivational interviewing, relapse prevention modules, mood tracker, community and personal inspirations, motivational quates, spiritual and faith based resources, other 1600 additional mental health ad wellness resources	-	20 <	-	26 Weeks, in own time
[64]	Høifødt et al., 2013		MoodGYM	CBT	Blended	Combination	Psychoeducation plus exercises	6 - 12	< 6	-	Each module takes approximately 45 to 60 min. Face-to-face support (15-30 minutes) after each module. Therapists aimed to meet participants weekly and to complete the intervention over 7 weeks.
[65]	Hollinghurst et al., 2010		Online Intervention	CBT	Blended	Combination	Onliney CBT psychoeducation with an allocated therapist for participants, communication with therapist occured via messenger.	6 - 12	13 - 20	-	up to ten sessions of 55 minutes, to be completed within 4 months from the date of randomisation.
[67]	Hur et al., 2018		Todac Todac	CBT	Blended	Web-based	Scenarios plus quiz in app	-	< 6	-	10 - 15 minutes per day for 3 weeks
[68]	Iacoviello et al., 2018		Emotional Faces Memory Task	CBT	Standalone	Computer Programme	Emotional Faces Memory Task (EFMT) to improve cognitive and emotional functioning.	-	< 6	-	Twice a week for 2 weeks
[69]	İme, 2023		Online group CBT programme	CBT	Human Contact		cbt techninues, homework, anxiety managemtn, relaxation, problem solving	6-12			8 sessions 75 min each
[70]	Jannati et al., 2020		HappyMom	CBT	Standalone	Mobile App	Psychoeducation via an app.	6 - 12	6 - 12	-	The mobile application consisted of eight lessons conducted over eight weeks. In order to study and complete each lesson, mothers had to spend 45−60 min.
[71]	Jelinek et al., 2020		internet-based Behavioural Activation	CBT	Standalone	Web-based	Behavioural activation including mood monitoring, planning activities, completing worksheets. Mindfulness including breathing exercises and a bodyscan.	-	-	-	participants are advised to take their time and use the program daily, including completing the work sheets and performing the planned activities
[73]	Keller et al., 2021		PaarBalance	CBT	Standalone	Web-based	Psychoeducational videos and assessments.	-	-	-	recommend clients to complete one or two sessions each week to leave enough time for practice and homework.
[74]	Kenter et al., 2016		Online Intervention	Other	Blended	Web-based	Psychoeducation	< 6	-	-	5 weekly sessions
[75]	Kim et al., 2014		Good Days Ahead	CBT	Blended	Computer Programme	In person sessions with a therapist plus videos and exercies in between online.	-	-	6 - 12	6 Modules
[76]	Kingston et al., 2020		Online Mindfulness	CBT	Standalone	Web-based	Mindfulness, values identification and goal setting	-	< 6	-	daily for 2 weeks
[77]	Kivi et al., 2014		iCBT	CBT	Blended	Web-based	Psychoeducation online modules plus workbook and CD	-	6 - 12	-	12 weeks
[42]		Eriksson et al., 2017
[66]		Holst et al., 2017
[78]	Kladnitski et al., 2018		Mindfulness-Enhanced iCBT	CBT	Standalone	Web-based	Psychoeducation with homework	-	6 - 12	-	self-paced, with one lesson becomingavailable each week during thefirst 7 weeks
[79]	Klein et al., 2016		Deprexis	CBT	Standalone	Web-based	Online psychoeducational self help program including behavioural activation, mindfulness and social skills. Content presented via a dialogue form.	-	6 - 12	6 - 12	10 modules, 12 weeks
[94]		Lutz et al., 2017
[59]		Grafe et al., 2019
[143]		Schneider et al., 2018
[81]	Krämer et al., 2021		GET.ON Mood Enhancer	CBT	Blended	Web-based	homework, mood diary,			6-12
[82]	Krusche et al., 2013		Online Mindfullness	CBT	Blended	Web-based	Meditation training using video and audio	6 - 12	-	-	10 interactive sessions
[83]	Lappalainen et al., 2015		Good Life Compass	CBT	Standalone	Web-based	Online CBT including videos, and audios with telephone reminders.	-	6 - 12	6 - 12	All six modules were open to the participants throughout the whole 7-week intervention
[84]	Lara et al., 2014		Help for Depression (Ayuda para depression)	CBT	Standalone	Web-based	Assessments of depressive symptoms that provide feed-back to users, vignettes, recorded mes-sages, a relaxation exercise, a personal workbook, blogs, and discussion forums.	-	6 - 12	6 - 12	7 x self-paced modules over 8 weeks
[85]	Lemma & Fonagy, 2013		Online Group Dynamic Interpersonal Therapy	Psychodynamic / psychoanalytical	Human Contact	Web-based	Self help psychoeducation by email, messaging with other group members.	-	6 - 12	-	8-week OLDITfacilitated by a therapist
[86]	Levesque et al.. 2011		Computerised TTM	Other	Standalone	Computer Programme	Transtheoretical model that used computer generated reports on change and levels of depression and activities to decrease negative thoughts and increase pleasant activties	-	20 <	-	3 months. Intervention received computerised feedback
[87]	Levin et al., 2011		Wellness Workshop	CBT	Standalone	Computer Programme	Combines multimedia elements (music, graphic art, text and audio narration) to introduce CBT concepts.	-	-	-	Unclear
[88]	Liu et al., 2024		iMBCT (internet-delivered mindfulness based cognitive therapu	MBCT	Blended	Computer Programme	homework, chat	6-12	6-12
[89]	Löbner et al., 2018		MoodGYM	CBT	Standalone	Web-based	Psychoeducation plus exercises	-	-	< 6	five interactive modules
[90]	Lokman et al., 2017		Complaint-Directed Mini-Intervention	CBT	Standalone	Web-based	Online psychoeducational exercises with a diary, exercise book and to do list.	-	< 6	< 6	3 - 4 modules, 4 weeks
[179]		Wijnen et al., 2018
[91]	Lu et al., 2023			ACT	Standalone	Combination (web-based & mobile app)	homework, opening ACT, observing one’smind, mindful living, knowing what matters, and doingimportant things	<6		<6	5 weeks, 5 modules
[92]	Lucassen et al., 2013		SPARX	CBT	Standalone	Web-based	Fantasy game platform incorporating CBT content.	-	-	-	Not Reported
[93]	Lüdtke et al., 2018		Online intervention	CBT	Standalone	Web-based	Psychoeducation plus worksheets	< 6	-	-	Unguided, one module that was comprised of 25 webpages
[95]	MacLean et al., 2020		The Journal	CBT	Blended	Combination	Psychoeducation involving videos, activities and goal setting	-	6 - 12	-	12 weeks that includes 30-60 mins weekly sessions plus time to complete the reading and activities within the JOurnal.
[98]	Marcelle et al., 2019		BetterHelp	Integrative	Blended	Combination	Match client with a therapist, use video calls and text messages.	-	6 - 12	-	Weekly sessions for 12 + weeks.
[96]	Mahoney et al., 2021 (the uptake)		This way up	CBT	Blended	Web-based	(a) psychoeducation about the nature of excessive anxiety and depression, (b) arousal reduction skills, (c) cognitive restructuring to shift unhelpful thought patterns (including those associated with cognitive distortions, rumination, worry, and metacognitive beliefs), (d) graded exposure and behavioural experiments to reduce cognitive and behavioural avoid-ance, and (e) relapse prevention		6-12	6-12
[97]	Mahoney et al., 2021 (online cognitive)		This way up	CBT	Blended	Web-based	(1) psychoeducation about the nature and mainte-nance of anxiety and depression, (2) strategies to reduce physical symptoms (e.g., controlled breathing and progressive muscle relaxa-tion), (3) cognitive restructuring to shift unhelpful thoughts, (4) activity scheduling and graded exposure to reduce maladaptive avoidance and safety behaviours, and (5) relapse prevention	6-12		<6
[99]	McCloud et al., 2020		The Feel Stress Free app	CBT	Standalone	Mobile App	behavioral relaxation activities (calmbreathing, mindfulness-style meditation, deep muscle relaxation,and self-hypnosis; CBT lesson, and a game.	-	-	-	Participants were instructed to use the app at least once per week, spending at least 10 min on one or more of the main activities, throughout the trial.
[100]	McMurchie et al., 2013		Beating the Blues	CBT	Blended	Web-based	Psychoeducation that includes behavioural activation and cognitive restructuring exercises, homework tasks and monitoring of outcomes	6 - 12	-	-	8 sessions lasting 60 mins
[101]	Moberg et al., 2019		Pacifica	CBT	Standalone	Mobile App	Mood ratings and suggested activities, psychoeducational activites.	-	6 - 12	-	10 mins a day for 35 days
[103]	Mohr et al., 2010		MoodManager	CBT	Blended	Combination	Coaching plus encouragement to download recommended apps.	-	-	6 - 12	6 modules, 15 - 20 mins
[104]	Mohr et al., 2019		IntelliCare	CBT	Blended	Combination	Psychoeducational apps that enable cognitive restructuring, daily goals, exposure therapy, positive affirmations and gratitude and texting contact with coaches.	-	6 - 12	-	8 weeks
[186]		Zhang et al., 2019
[102]	Moghimi et al., 2023		OPTT	CBT	Blended	Web-based	homework assignments, andsymptomatology questionnaires	6-12
[105]	Mol et al., 2018		MasterMind	CBT	Blended	Combination	Online and face-to-face sessions with a therapist.	6 - 12	-	-	10 sessions
[107]	Moskowitz et al., 2021		MARIGOLD	Positive psychology	Blended	Web-based	skills that target positive emotions: noticing positive events, capitalizing, gratitude, behavioural activation, mindfulness, positive reappraisal, personal strengh, acts of kindness		<6
[106]	Morthland et al., 2020		Making the Golden Years Golden Again	CBT	Standalone	Combination	Psychoeducation text plus audio.	-	-	6 - 12	11 modules
[108]	Motter et al., 2019		Peak	CBT	Standalone	Mobile App	Cognitive improvement task involving repetitive completion ofthe same type of task at varying degrees of difficulty and complexity.	20 <	6 - 12	-	Participants trained on their mobile device 5days per week for 8 weeks
[109]	Nakao et al., 2018		Online CBT	CBT	Blended	Web-based	Web programme including psychoeducation, assessment, relapse prevention	-	-	< 6	Each interactive module took approx 30mins to complete - so 5 x 30mins. Plus 12 x 45mins F2F with therapist.
[110]	Nelson et al., 2014		Beating the Blues	CBT	Blended	Combination	CBT based psychoeducation online with exercises.	-	6 - 12	6 - 12	8 x 50min modules over 8 weeks; recommended to complete 1-2 modules per week at their own rate; at least 1 peer suport checking per week.
[111]	Nogami et al., 2022		Remote CBT	CBT	Human Contact	Computer Programme	Culturally adated CBT inc interpersonal relationshops, psychoeducation	<20
[112]	Oehler et al., 2020		iFight Depression	CBT	Standalone	Web-based	Psychoeducation with print, worksheets, exercises, and mood rating	6 - 12	6 - 12	-	6 weeks, 1 workshop a week
[113]	Ofoegbu et al., 2020		Online Intervention	CBT	Blended	Web-based	Psychoeducation (video, audio and print) plus email and phone calls from therapists	-	6 - 12	-	10 weeks
[114]	Openshaw et al., 2011		Technologically Assisted Psychotherapeutic Intervention	CBT	Standalone	Web-based	CBT attempts to modify or replace schema that produce emotional distress	6 - 12	-	-	10, 1 hour sessions
[115]	Orr et al., 2020		IntelliCare	CBT	Blended	Combination	Psychoeducational apps that enable cognitive restructuring, daily goals, exposure therapy, positive affirmations and gratitude and texting contact with coaches.	-	6 - 12	-	Suite of 5 mobile apps and live coaching for 8 weeks.
[116]	Otared et al., 2021		Online ACT	ACT	Human Contact	Computer Programme		6-12
[117]	O'Toole et al., 2019		LifeApp'tite	CBT	Standalone	Mobile App	Psychoeducation, questionnaires, self help exercises	6 - 12	6 - 12	-	8 weekly sessions
[118]	Pettitt et al., 2024		Meru Health Programme	CBT	Blended	Mobile-App			6-12
[119]	Pfeiffer et al., 2020		Beating the Blues	CBT	Blended	Web-based	Psychoeducation that includes behavioural activation and cognitive restructuring exercises, homework tasks and monitoring of outcomes	-	6 - 12	6 - 12	Eight CBT modules across 3 months
[120]	Phillips et al., 2014		MoodGYM	CBT	Standalone	Web-based	Psychoeducation plus exercises	-	< 6	< 6	five 1-hr modules weekly
[122]	Pinto et al., 2013		Electronic Self-Management Resource Training for Mental Health (eSMART-MH)	Other	Standalone	Web-based	Virtual health coach providing information about depression.	-	< 6 & 6 - 12	-	3 month observation with participants visitng monthly. Intervention spanned 4 weeks and 8 weeks
[121]		Pinto et al., 2015
[123]	Pots et al., 2016 (DOI:10.1192/bjp.bp.114.146068)		Living to the full	CBT	Blended	Web-based	Psychoeducation via text, stories and opportunities to personalize.	-	6 - 12	-	9-12 weeks. 30 min per day up to three hours per week
[124]		Pots et al., 2016 (DOI:10.1186/s12888-016-0841-6)
[125]	Pratap et al., 2018		Project EVO, iPST, Health tips	CBT	Standalone	Mobile App	Video game (psychoeducational) (EVO) Goal selection and problem solving activities (IPST)	-	6 - 12	-	12 weeks in total. Assessments took place at 4 week-, 8 week -, and 12-week time points.
[126]	Preschl et al., 2011		iCBT	CBT	Blended	Web-based	Psychoeducation modules plus writing assignments with feeedback from a therapist.	6 - 12	6 - 12	-	Patients in the face-to-face condition attended one- hour weekly treatment sessions for 8 weeks.
[169]		Wagner et al., 2014
[127]	Proudfoot et al., 2013		MyCompass	CBT	Standalone	Combination	Self monitoring and psychoeducation	-	6 - 12	6 - 12	12 modules, Participants had full access to the program for seven weeks, and were encouraged to use the program ad libitum
[178]		Whitton et al., 2015
[24]		Clarke et al., 2014
[128]	Proyer et al., 2014		Gratitude Visit, Three good things, Three funny things & signiture strength	Positive Psychology	Standalone	Web-based	Psychoeducation, activity planning, relaxation techniques and online therapist	-	-	-	Not Reported
[129]	Pugh et al., 2014		iCBT	CBT	Blended	Combination	Psychoeducation including behavioral activation,problem solving, and relapse prevention; with three additional modules of sleep problems, relaxation techniques, worrying) and homework assignments.	-	-	6 - 12	7 modules,
[130]	Reins et al., 2019		GET. ON	CBT	Blended	Web-based	Psychoeducation, problem solving skills, coping skills and relaxation techniques.	6 - 12	-	-	Six interactive sessions. Each session lasts about 30 min, though the duration might vary between users.
[131]	Richards et al., 2020		iCBT	CBT	Standalone	Web-based	Online psychoeducational exercises.	-	6 - 12	-	8 weeks
[132]	Richards et al., 2012		Beating the Blues	CBT	Blended	Web-based	Psychoeducation that includes behavioural activation and cognitive restructuring exercises, homework tasks and monitoring of outcomes	6 - 12	-	-	8 sessions
[134]		Richards & Timulak, 2012 (DOI:10.1080/09515070.2012.703129)
[133]		Richards & Timulak, 2012 (DOI:10.1080/03069885.2012.726347)
[135]	Richter et al., 2022		Deprexis	CBT	Standalone	Web-based	Online psychoeducational self help program including behavioural activation, mindfulness and social skills. Content presented via a dialogue form.		6-12	6-12
[136]	Ritvo et al., 2021		NexJ Health Inc	CBT	Blended	Computer Programme	CBT techniqies, mindfulness, Coaching		20<	20<
[137]	Rollman et al., 2017		Beating the Blues	CBT	Blended	Web-based	Psychoeducational video and exercises plus support from Care Manager	6 - 12	20 <	-	6 months of guided access to 8-session cCBT program
[72]		Jonassaint et al., 2017
[138]		Rotondi et al., 2024
[139]	Rozbroj et al., 2015		MoodGYM	CBT	Standalone	Web-based	Psychoeducation plus exercises	-	-	-	Not Reported
[141]	Sandoval et al., 2016		imbPST	Other	Standalone	Web-based	A “virtual” therapist provides programmed instructions on problem solving, respond to the users' input, and offers feedback.	6 - 12	6 - 12	-	7 sessions. Session 1 = 70 minutes. Sessions 2-7 lasted app 40 minutes. The programme lasted 7 weeks
[140]	Sampson, 2023		Mood GYM & MyCompass	CBT	Blended	Web-based	ineractive exercises with animations, overcoming disfunctional thinking, acessing life and stressful events, problem solving, skills building		6-12
[142]	Schlosser et al., 2017		PRIME-D	CBT	Blended	Mobile App	Motivation Coaches use evidence-based interventions drawn from CBT, behavioral activation, mindfulness, and psychoeducation	-	6 - 12	-	8 weeks
[144]	Schneider et al., 2014		MoodGYM	CBT	Blended	Web-based	Psychoeducation plus exercises	-	< 6	-	5 weeks with assessments in the sixth week, although participants proceed at their own pace
[145]	Schueller & Mohr, 2015		Online Intervention	CBT	Blended	Combination	Psychoeducation with mood and activity tracking an exercises	-	6 - 12	-	Patients were enrolled in the field trial for 12 weeks and lessons and tools were gradually made available to patients on the websit
[147]	Schuster et al., 2018		Online Intervention	CBT	Blended	Combination	face-to-face group therapy sessions, psychoeducation (videos and worksheets), an unguided group-chat,as well as a remote patient-therapist communication.	-	6 - 12	-	7 weeks
[146]	Schuster et al., 2019		Blended group Therapy	Positive Psychology	Blended	Combination	Psychoeducation with group sessions, homework tasks, and remote therapist feedback	-	6 - 12	-	7 weeks
[148]	Segal et al., 2020		Mindful Mood Balance	Other	Standalone	Web-based	Online mindfulness-based cognitive therapy plus coaching and access to individual and group therapy.	6 - 12	6 - 12	-	8 sessions over 12 weeks
[149]	Sergeant & Mongrain, 2014		Online Intervention	Positive Psychology	Standalone	Web-based	Psychoeducation and goal setting	-	< 6	-	3 weeks
[150]	Seshu et al., 2020		Interactive Voice Response System	Other	Blended	Mobile App	Audio dramas with psychoeducational content and a hotline to access a counsellor.	6 - 12	6 - 12	-	7 episodes each delivered forthnightly
[151]	Sethi, 2013		MoodGYM	CBT	Blended	Combination	Psychoeducation plus exercises	< 6	< 6	-	5 sessions, one a week
[152]	Shah et al., 2018		Audio-based cognitive behavioural therapy & cCBT	CBT	Blended	Combination	Psychoeducation, workbook and exercises	-	-	6 - 12	11 modules at their own pace
[153]	Sharry et al., 2013		Mindbalance	CBT	Blended	Web-based	Game-based modules incorporatefeatures such as visualization, diaphragmatic breathing,meditation, anxiety journal writing, augmented reality exercise,and mindfulness.	-	6 - 12	6 - 12	7 modules in 8 weeks
[154]	Shkel et al., 2023		Overcoming Thoughts	CBT	Blended	Computer Programme	cognitive restrucutring, behavioural experiments		6-12		8 weeks intervention
[155]	Silva Almodovar et al., 2018		Sinasprite	CBT	Standalone	Mobile App	Game platform incorporating CBT content that includes visualization, diaphragmatic breathing,meditation, journal writing, augmented reality exercise,and mindfulness.	-	6 - 12	-	6 weeks
[156]	Silverstone et al., 2017		MoodGYM	CBT	Standalone	Web-based	Psychoeducation plus exercises	-	-	-	Not Reported
[157]	Spates et al., 2012		Building a Meaningful Life through Behavioural Activation	CBT	Standalone	Computer Programme	Psychoeducation about depression, values identification, activity scheduling and tracking mood.	6 - 12	6 - 12	-	10 weeks, 10 sessions
[158]	Stearns-Yoder et al., 2022		Beating the Blues	CBT	Standalone	Web-based	CBT techiques such as thought records			6-12	8 modules
[160]	Thase et al., 2018		Good Days Ahead	CBT	Blended	Web-based	Online CBT Videos, text and typing responses, mood ratings, plus sessions with a therapist	-	13 - 20	6 - 12	16 weeks, 9 modules
[159]		Thase et al., 2020
[161]	Titov et al., 2015		iCBT	CBT	Blended	Web-based	Psychoeducation plus exercises	< 6	6 - 12	-	4 - 6 sessions over 8 weeks
[162]	Titzler et al., 2022		Moodbuster	CBT	Blended	Mobile App	Psychoeducation, working with goals, relationship building, exloring stressors, activity planning, rethinking activities, problmem solving	6-12	13-20
[163]	Tulbure et al., 2018		Online Intervention	CBT	Standalone	Web-based	define goals, notice and monitor emotions and reactions to them, mindfulness, role of cognitive processes and distortions, emotional avoidance, perfectionism, emotion driven behaviour, exposure, behavioural activationy, imaginary and in-vivo exposure, contronting physical sensations, reviews strategies learnt	-	6 - 12	6 - 12	10 weeks web based treatment and 9 modules
[166]	Van der Zanden et al., 2012 (DOI:10.2196/jmir.2033)		Master your Mood	CBT	Blended	Web-based	Psychoeducation via a chatbox	6 - 12	6 - 12	-	6 sessions, one a week
[165]		Van der Zanden et al., 2013 (DOI:10.1017/S003329171300175X)
[164]		Van der Zanden et al., 2014 (DOI:10.1016/j.jad.2014.01.005)
[167]	Venkatesan et al., 2020		Vida Health	CBT	Blended	Mobile App	CBT Lessons (text, audio and video)	-	6 - 12	-	10 weeks,
[168]	Vernmark et al., 2010		iCBT	CBT	Blended	Web-based	Guided self-help depression program It consisted of seven text modules totalling 114 pages, including exercises. It included an introduction to CBT, depression from a CBT-perspective with a behavioural focus (Martell et al., 2001), behavioural activation, cognitive restructuring (Beck et al., 1979), sleep management (Morin, 1996), defining goals/values (Wilson & Murrell, 2004) and relapse prevent…	-	-	6 - 12	7 modules,
[170]	Wahle et al., 2016		Mobile Sensing and Support	CBT	Standalone	Mobile App	Sensors such as GPS tracking activity. Psychoeducation including social, relaxation, and physical activity	-	< 6	-	4 weeks
[171]	Walsh et al., 2018		Online Intervention	Positive Psychology	Blended	Web-based	Psychoeducation plus exercises and assessment	6 - 12	6 - 12	-	weekly for 6 weeks
[172]	Wang & Miller, 2023		Just In Time Adaptive INtervenion JITAI	CBT	Blended	Mobile App	activities, training exercises,and diaries that are designed to reduce ruminative episodes inc problem solving, conflict attributiona and emotion regulation	>6			3 week training
[173]	Warmerdam et al., 2010		iCBT	CBT	Blended	Web-based	Psychoeducation online including text, audio, video and exercises	6 - 12	6 - 12	-	8 lessons, one a week
[174]	Watts et al., 2013		Get Happy	CBT	Standalone	Mobile app	Comic book psychoeducation in app, with exercises	6 - 12	6 - 12	-	The program consisted of 6 lessons conducted over an 8 week period.
[175]	Welch et al., 2018		Good Days Ahead	CBT	Standalone	Web-based	Online CBT including videos, text and typing responses.	6 - 12	< 6	6 - 12	12 sessions (three days per week for four weeks) of active or sham tDCS administered concurrently with 12 modules of CBT delivered via computer-based modules
[176]	Westerhof et al., 2017		Online Life Review	Other	Blended	Web-based	Recalling memories and assigning new meanings	-	6 - 12	6 - 12	6 modules, 12 weeks
[177]	Whiteside et al., 2014		Thrive	CBT	Standalone	Web-based	CBT Lessons (Text, video, interactive tools and assessments)	-	6 - 12	< 6	3 CBT based modules, 8 weeks
[180]	Wilhelmsen et al., 2014		MoodGYM	CBT	Blended	Web-based	Psychoeducation plus exercises	-	-	-	Not Reported
[181]	Williams et al., 2022		Living Life to the Full	CBT	Blended	Web-based	Bibliotherapy, life skills			6-12
[182]	Wright et al., 2022		Good days ahead	CBT	Blended	Computer programme			6-12	6-12
[183]	Wu et al., 2021		BC-CBT	CBT, DBT & ACT	Blended	Computer programme inc digital video lessons and exercises in between face to face sessions	digital lessons include story telling of a charachter going though therapy. Presenting key CBT concepts and skills such as manging emotions, addressing thinking traps, challenging avoidance, mindful awareness. Digital exercises includeb keeping thought records, exposure, behavioural activation, distress tolerance.		>16
[184]	Xiang et al., 2023		Empower@Home Beating the Blues MoodGYM	CBT	Blended	Web-based	doingtools for behavioral activation and problem-solving, thinkingtools for cognitive restructuring, feeling tools for relaxation andmood monitoring, and communication tools for fosteringeffective communication	6-12
[185]	Yeung et al., 2018		MoodGYM	CBT	Blended	Web-based	Psychoeducation plus reminder emails	-	< 6	< 6	5 weeks, 1 module per week
	Totals:
				CBT= 132 Other = 13 Positive Psychology = 6 Integrative = 8 Psychodynamic / psychoanalytical = 1	Blended = 91 Standalone = 58 Human Contact = 11	Combination: 26 Computer programme: 13 Mobile App: 25 Web-based: 93		Sessions: < 6 = 10 6-12 = 44 20< = 2	Weeks: <6 = 23 6-12= 73 13-20 = 6 20< = 1 Combination (<6 & 6-12) = 1	Modules: <6 = 11 6-12 = 30 13-20 = 1 20< = 1

## Sheet: RQ2
					Helpful Factors				Unhelpful Factors
Reference Number	Author and Year	Sibling?	Perspective	Type of Intervention	Main Categories	If any Other Describe	Factors	If any Other	Main Categories	If any other describe here	Factors	If any other describe here	Other key findings?	Main Catergories	Other?	Factors	Other?
[17]	Boggs et al., 2014		Client	Blended	Person Specific factors	-	Motivation	-	Any Other	Suitability and opportunity	-	-	Suggestions: 1) opportunities to engage with other MMB learners may improve the saturation of interpersonal learning; 2) community of participants, synchronously or asynchronously, may help foster skills relevant to valuing self, feeling closeness with others, and help participants feel less isolated; 3) strong endorsement for live administrative support and reminders; 4) misconception that an on…	Any Others	-	-	-
[18]		Felder et al., 2014	Client	Blended	Person Specific factors	-	Motivation	-	-	-	-	-	the MMB program includes key elements that are designed to strengthen a sense of interpersonal connection with the learning context; these include both the videotaped group participants and group facilitators and the access to a phone coach. As described in the composite case here, patients often find their personal concerns, questions, and challenges during the practices reflected in the experie…	Intervention Specific Factors	-	Acceptibility	-
[27]	Currie et al., 2010		Client	Blended	Intervention Specific Factors	-	Usability	-	Intervention Specific Factors		Usability	-	Evidence of acceptability, and shows the benefit of making improvements to the service and then testing in each cycle (user testing early in development).	Intervention Specific Factors	-	Acceptibility	-
[28]	Danaher et al., 2012		Client	Blended	Intervention Specific Factors	-	Suitability	-	Intervention Specific Factors		Usability	-	High levels of acceptability.	Intervention Specific Factors	-	Acceptibility	-
[38]	Eichenberg et al., 2018		Client	Contact with human	Person Specific factors	-	Usability	Suitability	Person Specific Factors	-	Usability	-	Elderly patients with depression are willing to use a collaborative online care platform for depression. Age plays a significant role whereby younger elders are significantly more willing. When designing an online care platform, a particular focus should be on making the intervention simple to use, ensuring online privacy, and making the service as affordable as possible. Online care platforms se…	Both	-	Opportunity	Connectedness
[39]	Ekberg et al., 2016		Client	Contact with human	Intervention Specific Factors	-	Usability	-	Intervention Specific Factors	-	Usability	-	Our research suggests managing expectations is particularly important for types of healthcare services that clients do not routinely visit. It is also important to consider differences in levels of expectations that are likely to exist between clients and to manage these accordingly.	Intervention Specific Factors	-	Usability	-
[41]	Ellis et al., 2011		Client	No human contact (1) and contact with human (2)	Person Specific factors	-	Motivation	-	Intervention Specific Factors	-	Motivation	Motivation for MoodGYM and Opportunity for MoodGarden	Although the results were not significant for depression, the results did show positive directional change in depression levels for the online peer support group in comparison to the control group.	Intervention Specific Factors	-	Acceptibility	Acceptability for MoodGYM and Suitability for MoodGarden
[50]	Fuller-Tyszkiewicz et al., 2018		Client	No human contact	Both	-	Acceptability	Motivation	Person Specific Factors	-	Opportunity	-	There was broad agreement across the 3 groups (end users, health care professionals, and researchers) that the BlueWatch app had an appealing visual layout and organization of content, was engaging for users, and offered evidence-based content that ensured a range of techniques to cater to end users who may prefer different approaches for the treatment of their depressive symptoms.	Intervention Specific Factors	-	Acceptibility	-
[52]	Gega et al., 2013		Client	Blended	Person Specific factors	-	Opportunity	-	Intervention Specific Factors	-	Acceptability	-	The results of this study demonstrate that patients’ expectations and experiences of cCBT and of tCBT may be distinct and, in general, favour tCBT over cCBT. Each patient in this study who completed both therapy modalities typically experienced cCBT sessions as less deep, less meaningful and less positive than tCBT sessions. Also, cCBT had less impact on patient understanding, therapeutic relatio…	-	-	-	-
[54]		Gerhards et al., 2011	Client	No human contact	Person Specific factors	-	Opportunity	-	Both	-	Opportunity	Suitability	The addition of support to CCBT was suggested as an improvement towards adherence and the course content. The CCBT program CYL in its current form does not work for a large group of people with depressive symptoms. More tailoring, the provision of support (professional or lay) and good computer conditions could improve CCBT.	-	-	-	-
[80]		Knowles et al., 2015	Client	No human contact	Both	-	Suitability	Opportunity	Person Specific Factors	-	Opportunity	-	-	-	-	-	-
[61]	Hatcher et al., 2018		Client	Blended	Intervention Specific Factors	-	Usability	Acceptability	Both	-	Suitability	Usability	People who were offered The Journal attended on average about one less outpatient appointment compared with usual care, although this difference was not statistically significant (intervention mean number of visits 2.8 (SD 5.5) compared with 4.1 (SD 6.7) in the control group, t45=−0.80, P=.43; mean difference=1.3, 95% CI −4.5 to 2.0).	-	-	-	-
[66]		Holst et al., 2017	Client	Blended	Intervention Specific Factors	-	Suitability	-	Person Specific Factors	-	Opportunity	-	-	-	-	-	-
[84]	Lara et al., 2014		Client	Standalone	Person specific factors	-	Motivation	Opportunity	Intervention Specific Factors	-	Acceptability	Usability	The transcripts of the HDep discussion forums showed a very rich social interaction. These forums were visited by a high proportion of users (60.9%), although only a few posted comments (16.3%). The question remains as to what fosters or inhibits participation in forums. The social interactions observed in the forums included sharing thoughts and personal experiences, disclosing feelings, giving …	Intervention Specific Factors	-	Opportunity	Connectedness
[85]	Lemma & Fonagy, 2013		Client	Contact with human	Intervention Specific Factors	-	Acceptability	-	-	-	-	-	all found the self-help materials to behelpful, with 50% saying they had been “very helpful.”	-	-	-	-
[92]	Lucassen et al., 2013		Client	No human Conutact	Both	-	Acceptability	Opportunity	Intervention Specific Factors	-	Acceptability	-	LGB participants were positive about the prototypes of SPARX. They gave favourable ratings for the ‘look and style of the game’ and reinforced the need for such a program. Not surprisingly, focus group participants wanted us to adapt SPARX to better meet the unique requirements of LGB youth and they made a number of sugges-tions in relation to how this could be done.	-	-	-	-
[186]		Zhang et al., 2019	Content analysis and principal componet analysis following RCT	Blended	Both	-	Motivation	Suitability	-	-	-	-	Anxiety outcomes were neither associated with specific behaviors nor generic app use.	-	-	-	-
[105]	Mol et al., 2018		Researcher	Blended	Person Specific factors	-	Motivation	-	Intervention Specific Factors	-	Acceptability	-	therapist behaviors in relation to the online guidance are informing the patient about the functionalities on the platform, encouraging the patient by praising past behavior or inciting future behavior, and affirming by showing interest in the thoughts, emotions, and behaviors of the patient.. Although therapists applied confronting in limited cases (<1%), this was positively correlated with onli…	Person Specific Factors	-	Suitability	-
[111]	Nogami et al., 2022		client	Human contact	Intervention specific		suitability	Acceptability	Person specific		Capability
[129]	Pugh et al., 2014		Client	Blended	Person Specific factors	-	Any Other	Opportunity, Suitability, Connectedness	-	-	-	-	-	-	-	-	-
[134]		Richards & Timulak, 2012 (DOI:10.1080/09515070.2012.703129)	Client	Blended	Person Specific factors	Both groups reported that they liked having self-control over the administration of the treatment program. Thereafter, the eCBT group identified anonymity as something most liked. The cCBT group reported that the treatment was engaging and user- friendly; these were less so for the eCBT group. Lastly, the cCBT group identified that they liked the range of CBT techniques and strategies that the tr…	Any Other	Opportunity, Suitability	Intervention Specific Factors	-	Any Other	Usability, Suitability	Significantly, the eCBT group had a very high rating for the impact support and validation (12 of 18) and this stands in contrast to the single rating by the cCBT group.	Intervention Specific Factors	-	Motivation	-
[33]		Richards & Timulak, 2012 (DOI:10.1080/03069885.2012.726347)	Client	Blended	Person Specific factors	Reported helpful events included provision of information, monitoring, scheduling, restructuring, problem solving and distraction techniques and led to impacts such as learning new coping skills and behavioural changes, developing awareness and insight and achieving self-efficacy. Additionally, therapist responsive- ness seems to have a worthy impact of feeling supported and validated as identifi…	Any Other	Suitability, Opportunity, Connectedness, Motivation	Intervention Specific Factors	-	Any Other	Usability, Suitability	The results of the main study regarding the effectiveness of the treatments are reported elsewhere (Richards et al., in press). A trend favouring the cCBT group possibly exists, suggesting they were more positive about any lasting effects. However, in support of lasting effects, the main study reported that outcomes from both delivery modes were maintained at six-months follow-up (Richards et al.…	Intervention Specific Factors	-	Acceptibility	-
[139]	Rozbroj et al., 2015		Public (prospective client)	No Human contact	Person Specific factors	-	Motivation	-	Person Specific Factors	-	Motivation	-	Principal Findings Focus group participants offered a range of insights into how e-therapies could be made more applicable to lesbians and gay men. They articulated a need to address stigma-related challenges, including those from within gay and lesbian communities. This encompassed a need for e-therapies to address same-sex relationship issues in ways that take account of challenges such as stig…	Intervention Specific Factors	-	Motivation	-
[142]	Schlosser et al., 2017		Client	Blended	Person Specific factors	-	Any Other	Opportunity, Motivation, Connectedness, Acceptability	Person Specific Factors	-	Any Other	Acceptability	Depression scores (PHQ-9) significantly improved over time (over 50% reduction), with coach interactions enhancing these effects. Mood-related disability (SDS) also significantly decreased over time with participants no longer being impaired by their mood symptoms. Overall use of PRIME-D predicted greater gains in functioning. Improvements in mood and functioning were sustained over the 4-week fo…	Intervention Specific Factors	-	Any Other	Acceptability, Connectedness, Motivation
[144]	Schneider et al., 2014		Client	Blended	Person Specific factors	-	Any Other	Acceptability, Suitability, Motivation	Person Specific Factors	-	Any Other	Motivation, Acceptability, Capability, Suitability	-	-	-	-	-
[146]	Schuster et al., 2019		Therapist	Blended	Both	-	Acceptability	Opportunity	Person Specific Factors	-	Capability	-	-	-	-	-	-
[150]	Seshu et al., 2020		Client	Blended	Person Specific factors	-	Motivation	Opportunity (Connectedness)	Any Other	External Factors	Opportunity	Suitability	-	-	-	-	-
[154]	Shkel et al., 2023		client	No human contact	Intervention specific		Usability	Acceptability	Person specific		Motivation
[158]	Stearns-Yoder et al., 2022		client	No human contact	Intervention specific		Usability		Person specific		Capability
[162]	Titzler et al., 2022		client and therapist	Blended	Intervention specific		suitability		Person specific		Capability
[171]	Walsh et al., 2018		Client	Blended	Both	-	Motivation	Acceptability	Both	-	Motivation	Opportunity (Connectedness), Acceptability	-	-	-	-	-
[176]	Westerhof et al., 2017		Client	Blended	Person Specific factors	-	Motivation (Helpfulness), Capability	-	Person Specific Factors	-	Motivation	Acceptability	-	-	-	-	-
[180]	Wilhelmsen et al., 2014		General Practitioner	Blended	Intervention Specific Factors	-	Suitability	Acceptability	Any Other	-	Suitability	-	(1) ICBTis theory-based and credible, (2) ICBT increases the GPs’ work satisfaction by having a tool to offer, and(3) ICBT facilitates empowerment of patients in their own health	-	-	-	-
	26
	Total:	7	Client = 26 Content analysis and principal componet analysis following RCT = 1 General Practitioner = 1 Public (prospective clients) = 1 Researcher = 1 Therapist = 1 Client and Therapist = 1		Person Specific = 16 Intervention Specific = 11 Both = 6

## Sheet: RQ3
Reference Number	Study name		Data format				Intervention Mean		Intervention Std-Dev				Intervention Sample size		Control Mean			Control Std-Dev	Control Sample size			Effect direction		Intervention Sample size			Control Sample size			Independent groups p-value					Tails			Effect direction		Difference in means			Sample size			Paired groups t-value		Effect direction
[2]	Al-Alawi, 2021		Independent groups (Sample size, p)																					22			24			0.02					2			Negative
[3]	Alavi, 2016		Independent groups (Sample size, p)																					43			46			0.001					2			Negative
[8]	Anguera, 2017		Independent groups (means, SD's)				7.25		3.04				12		11.22			2.53	10			Negative
[11]	Arean, 2016		Independent groups (Sample size, p)																					420			206			0.04					2			Negative
[12]	Baikie, 2012		Independent groups (Sample size, p)																					139			86			0.52					2			Negative
[14]	Birney, 2016		Independent groups (Sample size, p)																					150			150			0.05					2			Negative
[15]	Bisby, 2023		Independent groups (std difference)
[16]	Blackwell, 2015		Independent groups (Sample size, p)																					76			74			0.83					2			Negative
[19]	Bowler, 2012		Independent groups (Sample size, p)																					21			21			0.05					2			Negative
[21]	Buntrock, 2015		Independent groups (std difference)
[22]	Calkins, 2015		Independent groups (std difference)
[31]	de Graaf, 2010		Independent groups (means, SD's)				20		10.4				97		22.1			10.2	97			Negative
[35]	Douma, 2020		Independent groups (Sample size, p)																					34			33			0.05					2			Negative
[37]	Ebert, 2018		Independent groups (means, SD's)				17.79		7.03				102		24.06			7.85	102			Negative
[40]	El Morr, 2020		Independent groups (Sample size, p)																					68			80			0.01					2			Negative
[41]	Ellis, 2011		Independent groups (means, SD's)				9.69		6.42				13		12.77			7.1	13			Negative
[44]	Fatori, 2023		Independent groups (Sample size, p)																					37			44			0.688					2			Negative
[49]	Forman-Hoffman,2024		Independent groups (std difference)
[53]	Geraedts, 2015		Independent groups (difference, p)
[56]	Gilbody, 2015		Independent groups (Sample size, p)																					210			239			0.46					2			Negative
[58]	Goma, 2023		Independent groups (means, SD's)				6.1		4				37		12.8			5.1	27			Negative
[60]	Hald, 2020		Independent groups (std difference)
[61]	Hatcher, 2018		Independent groups (difference, p)
[62]	Heller, 2020		Independent groups (std difference)
[63]	Hirsch, 2017		Independent groups (means, SD's)				4.8		4.8				36		5.6			4.4	38			Negative
[64]	Høifødt, 2013		Independent groups (std difference)
[67]	Hur, 2018		Independent groups (Sample size, p)																					17			17			0.58					2			Negative
[68]	Iacoviello, 2018		Independent groups (std difference)
[69]	Ime, 2023		Independent groups (means, SD's)				3.32		0.62				28		2.17			0.47	27			Negative
[70]	Jannati, 2020		Independent groups (means, SD's)				8.18		1.5				38		15.05			2.9	37			Negative
[71]	Jelinek, 2020		Independent groups (Sample size, p)																					69			35			0.746					2			Negative
[73]	Keller, 2021		Independent groups (std difference)
[74]	Kenter, 2016		Independent groups (means, SD's)				27		15.1				136		25.9			14.9	133			Negative
[76]	Kingston, 2020		Independent groups (std difference)
[77]	Kivi, 2014		Independent groups (difference, SD)
[79]	Klein, 2016		Independent groups (std difference)
[81]	Kramer, 2021		Independent groups (means, SD's)				22.5		1.6				67		28.5			1.4	69			Negative
[83]	Lappalainen, 2015		Independent groups (means, SD's)				13.34		6.75				18		17.85			7.34	20			Negative
[85]	Lemma, 2013		Independent groups (means, SD's)				8.88		5.09				16		8			3.85	8			Negative
[86]	Levesque, 2011		Independent groups (means, SD's)				7.9		9.6				174		4.8			7.7	176			Negative
[87]	Levin, 2011		Independent groups (Sample size, p)																					99			91			0.037					2			Negative
[89]	Löbner, 2019		Independent groups (std difference)
[90]	Lockman, 2017		Independent groups (std difference)
[91]	Lu, 2023		Independent groups (std difference)
[93]	Ludtke, 2018		Independent groups (Sample size, p)																					65			67			0.586					2			Negative
[95]	MacLean, 2020		Independent groups (means, SD's)				11.3		6.4				47		12.4			6.4	46			Negative
[99]	McCloud, 2020		Independent groups (means, SD's)				5.8		3.72				41		6.6			4.07	57			Negative
[101]	Moberg, 2019		Independent groups (means, SD's)				5.4		0.4				253		7.7			0.6	247			Negative
[109]	Nakao, 2018		Independent groups (std difference)
[112]	Oehler, 2020		Independent groups (means, SD's)				6.9		3.7				133		7.4			3.7	129			Negative
[116]	Otared, 2021		Independent groups (means, SD's)				25		9.13				20		32.6			9.32	20			Negative
[117]	O'Toole, 2019		Independent groups (std difference)
[119]	Pfeiffer, 2020		Independent groups (means, SD's)				11.11		4.7				108		11.7			4.1	128			Negative
[120]	Phillips, 2014		Independent groups (means, SD's)				9.9		6.1				164		10.2			6	176			Negative
[121]	Pinto, 2015		Independent groups (means, SD's)				8.8		4.774				12		8.5			3.83	16			Negative
[123]	Pots, 2016		Independent groups (means, SD's)				14.68		8.05				82		19.34			8.54	87			Negative
[126]	Preschl, 2011		Independent groups (means, SD's)				12.41		10.03				25		12.33			8.77	28			Negative
[127]	Proudfoot, 2013		Independent groups (means, SD's)				10.62		8.41				126		14.82			9.96	198			Negative
[128]	Proyer, 2014		Independent groups (means, SD's)				11.426		10.49				85		11.56			7.44	17			Negative
[130]	Reins, 2019		Independent groups (means, SD's)				10.62		4.99				65		12.11			5.44	66			Negative
[131]	Richards, 2020		Independent groups (means, SD's)				9.28		5.94				198		11.58			5.67	91			Negative
[135]	Richter, 2022		Independent groups (means, SD's)				12.4		11.75				20		20.76			11.17	17			Negative
[136]	Ritvo, 2021		Independent groups (means, SD's)				13.6		9.73				22		19.78			16.64	23			Negative
[137]	Rollman, 2018		Independent groups (std difference)
[141]	Sandoval, 2015		Independent groups (means, SD's)				14.5		3.7				25		23.2			5.2	20			Negative
[143]	Schneider, 2017		Independent groups (means, SD's)				7.65		4.06				235		9.14			4.7	220			Negative
[148]	Segal, 2020		Independent groups (std difference)
[149]	Sergeant, 2014		Independent groups (means, SD's)				16.31		10.09				253		17.04			12.15	213			Negative
[151]	Sethi, 2020		Independent groups (means, SD's)				12.17		3.12				23		20.52			5.15	23			Negative
[152]	Shah, 2018		Independent groups (means, SD's)				6.27		6.11				29		11.7			8.35	16			Negative
[156]	Silverstone, 2017		Independent groups (means, SD's)				3.4		2.7				275		4			2.6	255			Negative
[160]	Thase, 2018		Independent groups (means, SD's)				8.9		5.6				77		9.2			6.3	77			Negative
[163]	Tulbure, 2018		Independent groups (difference, p)
[166]	van der Zanden, 2012		Independent groups (std difference)
[168]	Vernmark, 2010		Independent groups (means, SD's)				11.28		6.39				29		29			16.6	29			Negative
[173]	Warmerdam, 2013		Independent groups (means, SD's)				19.4		9.8				102		25			11.4	71			Negative
[176]	Westerhof, 2017		Independent groups (means, SD's)				16.023		4.76				27		15.76			4.67	12			Negative
[181]	Williams, 2022		Independent groups (Sample size, p)																					19			17			0.69					2			Negative
[182]	Wright, 2022		Independent groups (std difference)
[185]	Yeung, 2018		Independent groups (std difference)
[truncated: 27 more columns]

## Sheet: Primary and Siblings
Reference Number	Primary	Sibling
[6]	Andrews et al., 2023 (efficacy of)
[7]		Andrews et al., 2023 (video chat)
[9]	Anguera et al., 2016
[10]		Arean et al., 2016
[17]	Boggs et al., 2014
[45]		Felder et al., 2014
[31]	de Graaf et al., 2010
[32]		de Graaf et al., 2011
[55]	Gerhards et al., 2010
[54]		Gerhards et al., 2011
[56]	Gilbody et al., 2015
[80]		Knowles et al., 2015
[36]		Duarte et al., 2017
[77]	Kivi et al., 2014
[42]		Eriksson et al., 2017
[66]		Holst et al., 2017
[79]	Klein et al., 2016
[94]		Lutz et al., 2017
[59]		Grafe et al., 2019
[143]		Schneider et al., 2018
[90]	Lokman et al., 2017
[179]		Wijnen et al., 2018
[104]	Mohr et al., 2019
[186]		Zhang et al., 2019
[122]	Pinto et al., 2013
[121]		Pinto et al., 2015
[123]	Pots et al., 2016 (DOI:10.1192/bjp.bp.114.146068)
[124]		Pots et al., 2016 (DOI:10.1186/s12888-016-0841-6)
[126]	Preschl et al., 2011
[169]		Wagner et al., 2014
[127]	Proudfoot et al., 2013
[178]		Whitton et al., 2015
[24]		Clarke et al., 2014
[132]	Richards et al., 2012
[134]		Richards & Timulak, 2012 (DOI:10.1080/09515070.2012.703129)
[133]		Richards & Timulak, 2012 (DOI:10.1080/03069885.2012.726347)
[137]	Rollman et al., 2017
[72]		Jonassaint et al., 2017
[138]		Rotondi et al., 2024
[160]	Thase et al., 2018
[159]		Thase et al., 2020
[166]	Van der Zanden et al., 2012 (DOI:10.2196/jmir.2033)
[165]		Van der Zanden et al., 2013 (DOI:10.1017/S003329171300175X)
[164]		Van der Zanden et al., 2014 (DOI:10.1016/j.jad.2014.01.005)
	17	25
